# Supplementary material for: Anion–Cation Co-Doped g-C3N4 Porous Nanotubes with Efficient Photocatalytic H2 Evolution Performance
Source: Nanomaterials (Basel). 2022 Aug 25;12(17):2929. doi: 10.3390/nano12172929 (PMC9457735; doi:10.3390/nano12172929)
Supplement: Supplementary file 1 [file nanomaterials-12-02929-s001.zip]

Archive with 1 entries (1 files):
- nanomaterials-1869238-supplementary.pdf
